# Supplementary material for: Aromatic pollutants rewire soil microbial carbon fixation via chain elongation
Source: ISME J. 2025 Nov 25;19(1):wraf254. doi: 10.1093/ismejo/wraf254 (PMC12694403; doi:10.1093/ismejo/wraf254)
Supplement: Table_S6_wraf254 [file table_s6_wraf254.xlsx]

## Sheet: Raw sequence statistics
Samples	Insert Size (bp)	Raw reads	Raw base (bp)
A	455	44653512	6742680312
AS	444	43664638	6593360338
AM	448	43856180	6622283180
AH	450	45272522	6836150822

## Sheet: Post-quality control sequences
Samples	Clean reads	Clean base(bp)	Percent in raw reads(%)	Percent in raw bases(%)
A	44121320	6636119796	98.8082	98.4196
AS	42914126	6441150457	98.2812	97.6915
AM	43165356	6484228593	98.4248	97.9153
AH	44508688	6685544899	98.3128	97.7969

## Sheet: Splicing and assembly
Samples	Contigs	Contigs bases(bp)	N50(bp)	N90(bp)	Max(bp)	Min(bp)
A	164688	183041851	2077	408	283873	300
AS	462281	301541769	642	353	1306540	300
AM	327070	239969860	757	359	336637	300
AH	358221	245751964	680	354	382642	300

## Sheet: Gene prediction
Samples	ORFs	Total Length(bp)	Average Length(bp)	Max(bp)	Min(bp)
A	276780	157963122	570.72	16284	102
AS	598208	258705381	432.47	9891	102
AM	446754	204718479	458.24	11817	102
AH	478749	212373018	443.6	12531	102

## Sheet: Read Mapping Summary
Samples	Clean reads	Catalog-mapped reads	ratio
A	44121320	21523480	0.487825
AS	42914126	10231632	0.238421
AM	43165356	13350486	0.309287
AH	44508688	12629294	0.283749
