# Supplementary material for: Aromatic pollutants rewire soil microbial carbon fixation via chain elongation
Source: ISME J. 2025 Nov 25;19(1):wraf254. doi: 10.1093/ismejo/wraf254 (PMC12694403; doi:10.1093/ismejo/wraf254)
Supplement: Table_S7_wraf254 [file table_s7_wraf254.xlsx]

## Sheet: CE detection (AS)
		Genes											Proteins
		Acinetobacter	Azotobacter	Bacillus	Clostridium	Lachnoclostridium	Lutispora	Oxobacter	Pseudoclavibacter	Rummelibacillus	Sedimentibacter		Acinetobacter	Azotobacter	Bacillus	Clostridium	Lachnoclostridium	Lutispora	Oxobacter	Pseudoclavibacter	Rummelibacillus	Sedimentibacter
RBO	2.3.1.9	1.63719	24.8413	6.00264	44.156	0	8.26839	1.52695	32.0928	2.56212	66.8286		564.007	2374.86	1536.99	477383	0	5198.09	0	553.184	2263.71	0
	2.3.1.16	0.414477	0	2.38466	0.844065	0	0	0	0	0.932573	9.10331		1038.63	0	194.087	0	0	0	0	0	0	0
	1.1.1.35	1.17178	8.55548	0	0	0	0	0	31.5118	0.661679	0		614.297	658.926	0	0	0	0	0	0	0	0
	1.1.1.157	0.0789768	20.0903	1.96675	69.5795	0	0	3.00642	63.0235	1.66099	49.8555		0	0	243.794	32832.6	0	0	0	39.8272	0	783.736
	4.2.1.17	4.0477	28.4013	5.46278	53.3653	0	0	3.75768	0	3.89667	25.7846		614.297	929.588	131.364	86195.6	0	0	195.039	0	216.149	0
	1.3.8.1	1.31703	15.765	4.61677	57.1875	0	0	2.45223	0	2.37994	9.27583		0	0	1308.85	71793.9	0	0	0	0	261.624	0
	1.3.1.44	0	0	0	0.416941	0	0	0	0	0	0		0	0	0	0	0	0	0	0	0	0
	2.8.3.8	0	0	0.698699	42.9542	0	26.7001	0	0	0	90.439		0	0	0	1767.09	0	449.707	0	0	0	0
	6.2.1.3	0.803871	22.5748	2.69588	5.50256	0	0	0	67.4949	1.76656	15.5382		0	0	0	0	0	0	0	0	0	0
FAB	6.4.1.2	0.38458	22.1487	6.18479	37.1356	0.407714	0	0.794414	12.1385	1.33281	0		108.786	591.607	773.726	0	0	0	0	0	178.632	0
	2.3.1.39	0	5.17401	0.128212	23.8366	0	13.1419	3.01087	25.431	0.513264	22.322		0	0	0	0	0	0	0	0	0	0
	2.3.1.41	0.592904	0	0	0	0	0	0	0	0	0		0	0	0	0	0	0	0	0	0	0
	2.3.1.179	0.130694	4.04018	0	18.5782	0	10.0798	2.00669	18.416	2.50255	22.9553		0	0	0	42.5767	0	0	0	0	0	0
	1.1.1.100	6.03062	56.3054	20.0048	90.9993	0	14.5397	3.79068	52.3873	5.3094	69.4989		599.268	708.558	0	1706.2	0	0	0	0	0	0
	1.1.1.-	0	0	0	0	0	0	0	0	0	0		184.216	0	0	551.995	0	0	0	595.655	0	0
	2.3.1.-	0	0	0	0	0	0	0	0	0	0		0	0	0	0	0	0	0	0	0	0
	4.2.1.59	0.500187	0	1.22773	18.6488	0	16.0334	3.21383	0	1.63148	11.415		90.2754	0	0	2235.25	0	0	0	0	0	0
	1.3.1.104	0	0	0	0	0	0	0	0	0	0		0	0	0	0	0	0	0	0	0	0
	1.3.1.9	0	0	1.03355	19.5842	0	0.482323	1.67738	0	0	24.6027		567.852	861.266	0	0	0	0	0	0	79.2514	0
	1.3.1.10	0.841144	26.1455	0	0	0	0	0	0	0.931382	0		567.852	861.266	0	0	0	0	0	0	0	0
	3.1.2.14	0	0	0	22.574	0	0	0	0	0	13.505		0	0	0	0	0	0	0	0	0	0
	3.1.2.21	0	0	0	29.5997	0	0	0	0	0	13.505		0	0	0	0	0	0	0	0	0	0

## Sheet: BTEX degradation detection (AS)
		Genes											Proteins
		Acinetobacter	Azotobacter	Bacillus	Clostridium	Lachnoclostridium	Lutispora	Oxobacter	Pseudoclavibacter	Rummelibacillus	Sedimentibacter		Acinetobacter	Azotobacter	Bacillus	Clostridium	Lachnoclostridium	Lutispora	Oxobacter	Pseudoclavibacter	Rummelibacillus	Sedimentibacter
Pathway 1	1.14.13.23	0	0	0	0	0	0	0	0	0	0		0	0	0	0	0	0	0	0	0	0
	1.13.11.8	0	10.2354	0	0	0	0	0	0	0	0		0	0	0	0	0	0	0	0	0	0
	1.1.1.312	0	10.6686	0	0	0	0	0	0	0	0		0	0	0	0	0	0	0	0	0	0
	3.1.1.57	0.747511	0	0	0	0	0	0	0	0	0		0	0	0	0	0	0	0	0	0	0
	5.3.2.8	0	0	0	0	0	0	0	0	0	0		0	0	0	0	0	0	0	0	0	0
	4.2.1.83	0	0	0	0	0	0	0	0	0	0		0	0	0	0	0	0	0	0	0	0
	4.1.3.17	0.965972	0	0	4.63954	0	3.76468	0	0	1.50754	13.1588		0	0	0	0	0	0	0	0	0	0
Pathway 2	1.14.12.10	2.20852	0	0	0	0	0	0	0	0	0		0	0	0	0	0	0	0	0	0	0
	1.3.1.25	0	0	0	0	0	0	0	0	0	0		0	0	0	0	0	0	0	0	0	0
	1.13.11.1	8.55163	0	0	0	0	0	0	0	0	0		0	0	0	0	0	0	0	0	0	0
	5.5.1.1	0.109797	0	0	0	0	0	0	0	0	0		0	0	0	0	0	0	0	0	0	0
	5.3.3.4	0.743397	0	0	0	0	0	0	0	0	0		0	0	0	0	0	0	0	0	0	0
	3.1.1.24	1.04591	10.0674	6.19894	5.88382	0	0	0	25.1371	0	1.44697		0	0	0	174.021	0	0	0	0	0	0
	2.8.3.6	2.02605	0	0	0	0	0	0	0	0	0		0	0	0	0	0	0	0	0	0	0
	2.3.1.16	0.414477	0	2.38466	0.844065	0	0	0	0	0.932573	9.10331		1038.63	0	194.087	0	0	0	0	0	0	0
	2.3.1.174	1.61476	7.05487	0	0	0	0	0	0	0	0		0	0	756.667	0	0	0	0	0	0	0
Pathway 3	1.13.11.2	0	0	3.16427	0	0	0	0	3.16427	2.87166	0		0	0	1518.03	0	0	0	0	0	0	0
	3.7.1.9	0	0	0.142158	0.567148	0	0	6.64285	23.0798	1.09925	2.50457		0	0	1551.89	0	0	0	0	0	0	0
	4.2.1.80	0	18.9818	0.302503	0.471106	0	0	0	0	0	14.3205		0	0	0	0	0	0	0	0	0	0
	4.1.3.39	0	11.071	0.123522	11.4534	0	0	0	0	0	34.8798		0	0	1945.73	0	0	0	0	0	0	0
Pathway 4	6.2.1.25	0	0	0	0	0	0	0	0	0	0		0	0	0	0	0	0	0	0	0	0
	1.3.7.8	0	0	0	14.2208	0	0	0	0	0	0		0	0	0	0	0	0	0	0	0	0
	1.3.-.-	0	0	0	0	0	0	0	0	0	0		0	0	0	0	0	0	0	0	0	0
	4.2.1.100	0	0	0	0	0	0	0	0	0	0		0	0	0	0	0	0	0	0	0	0
	1.1.1.368	0	0	0	0	0	0	0	0	0	0		0	0	0	0	0	0	0	0	0	0
	3.7.1.21	0	0	0	0	0	0	0	0	0	0		0	0	0	0	0	0	0	0	0	0
	1.1.1.35	1.17178	8.55548	0	0	0	0	0	31.5118	0.661679	0		614.297	658.926	0	0	0	0	0	0	0	0
	2.3.1.16	0.414477	0	2.38466	0.844065	0	0	0	0	0.932573	9.10331		1038.63	0	194.087	0	0	0	0	0	0	0
	1.3.99.32	0	0	2.16916	0	0	0	0	0	0	0		0	0	0	0	0	0	0	0	0	0
	7.2.4.5	0	0	0	0	0	0	0	0	0	0		0	0	0	0	0	0	0	0	0	0
	7.2.4.1	0	0	0	16.5253	0	20.0365	4.07421	0	0	71.4723		0	0	0	0	0	307.204	0	0	0	0
	K23351	0	0	0	10.0624	0	16.2195	0	0	0	56.9713		0	0	0	0	0	0	0	0	0	0
	K23352	0	0	0	6.34767	0	24.5929	0	0	0	0		0	0	0	0	0	0	0	0	0	0
	1.3.8.6	0.398183	10.5915	0	0	0	0	0	8.78598	0	0		0	0	0	0	0	0	0	920.931	0	0
	4.2.1.17	4.0477	28.4013	5.46278	53.3653	0	0	3.75768	0	3.89667	25.7846		614.297	929.588	131.364	86195.6	0	0	195.039	0	216.149	0
	1.1.1.157	0.0789768	20.0903	1.96675	69.5795	0	0	3.00642	0	1.66099	49.8555		0	0	243.794	32832.6	0	0	0	39.8272	0	783.736
	2.3.1.9	1.63719	24.8413	6.00264	44.156	0	8.26839	1.52695	32.0928	2.56212	66.8286		564.007	2374.86	1536.99	477383	0	5198.09	0	553.184	2263.71	0

## Sheet: CE
				Genes				Proteins
	KO	KEGG	Enzyme	A	AS	AM	AH	A	AS
RBO	K00626	ACAT, atoB	2.3.1.9	700.461	683.916	636.527	716.106	123400	542398
	K00632	fadA, fadI	2.3.1.16	150.188	169.981	175.135	171.579	3938.33	4123
	K07508	ACAA2	2.3.1.16	8.33805	24.1773	13.2765	19.2689	205.307	0
	K07509	HADHB	2.3.1.16	0	0	0	0	0	0
	K08683	HSD17B10	1.1.1.178;1.1.1.35	20.1904	19.7143	18.2931	15.8132	0	0
	K00022	HADH	1.1.1.35	84.0101	37.6823	7.29472	1.17182	320.321	0
	K07516	fadN	1.1.1.35	51.4323	63.1677	64.3782	63.5362	1888.48	316.588
	K01782	fadJ	1.1.1.35;4.2.1.17;5.1.2.3	113.723	71.5835	42.3651	61.7761	284.172	0
	K01825	fadB	1.1.1.35;4.2.1.17;5.3.3.8;5.1.2.3	12.0853	23.1351	19.5177	25.3751	1776.49	1273.22
	K00074	paaH, hbd, fadB, mmgB	1.1.1.157	579.637	406.111	419.913	506.722	21014.6	62199.6
	K01692	paaF, echA	4.2.1.17	211.462	98.5904	94.031	112.31	426.399	270.662
	K01715	crt	4.2.1.17	428.809	311.511	370.108	460.593	20684.2	88256.8
	K07511	ECHS1	4.2.1.17	0.167878	1.3875	0.822003	0	0	0
	K13767	fadB	4.2.1.17	69.098	24.8251	63.2384	39.1975	1971.5	1224.55
	K10527	MFP2	4.2.1.17;1.1.1.211;1.1.1.35	0	3.52044	2.98875	2.17728	80.9142	562.906
	K15016	K15016	4.2.1.17;1.1.1.35	8.92191	59.1999	45.6307	46.9494	0	0
	K00248	ACADS, bcd	1.3.8.1	499.378	371.937	408.924	500.401	39287.9	78575.6
	K00209	fabV, ter	1.3.1.44	2.91621	1.67434	0.180493	0	0	0
	K01034	atoD	2.8.3.8;2.8.3.9	176.173	91.2048	46.964	57.6821	15234.4	3874.72
	K01035	atoA	2.8.3.8;2.8.3.9	164.834	90.8293	37.6127	54.5209	4362.25	3008.64
	K19709	ydiF	2.8.3.8	0.967506	3.26775	0.222962	0.453399	0	0
	K01897	ACSL, fadD	6.2.1.3	787.192	622.737	573.534	561.114	409.812	177.896
FAB	K01962	accA	6.4.1.2;2.1.3.15	101.179	139.24	127.389	188.631	807.274	485.899
	K11262	ACACA	6.4.1.2;2.1.3.15;6.3.4.14	0	0.587176	0	0	0	0
	K19312	pccB	6.4.1.2;2.1.3.15;6.4.1.3	0.898323	11.7159	8.77564	12.0947	0	0
	K01961	accC	6.4.1.2;6.3.4.14	172.843	258.61	251.402	263.717	6611.39	8457.09
	K18603	K18603	6.4.1.2;6.4.1.3	6.29714	38.3425	28.9344	31.7196	0	0
	K11263	bccA, pccA	6.4.1.2;6.4.1.3;6.3.4.14	134.498	138.809	104.146	138.135	756.602	1475.55
	K00645	fabD, MCAT, MCT1	2.3.1.39	297.548	284.003	299.363	301.781	693.695	0
	K00647	fabB	2.3.1.41	27.0282	21.4187	12.9866	19.978	1547.85	817.738
	K09458	fabF, OXSM, CEM1	2.3.1.179	461.904	394.359	348.908	379.797	690.02	116.497
	K00059	fabG, OAR1	1.1.1.100	1613.43	1521.33	1501.66	1478.79	70941.7	12689.3
	K11610	mabA	1.1.1.100	0	0	0	0	0	0
	K11539	CBR4	1.1.1.-	n	n	n	n	0	0
	K11533	fas	2.3.1.-	20.8016	0.201162	5.35512	3.13956	539.878	0
	K02372	fabZ	4.2.1.59	153.172	141.345	168.716	169.258	6339.06	6885.56
	K10780	fabL	1.3.1.104	24.6207	37.0012	22.2784	40.8987	0	0
	K02371	fabK	1.3.1.9	179.035	89.0269	72.5288	107.219	996.955	969.083
	K00208	fabI	1.3.1.10;1.3.1.9	134.19	108.369	123.029	110.39	2179.32	1429.12
	K10781	FATB	3.1.2.14;3.1.2.21	9.6561	29.8229	38.0457	85.0159	0	0
	K10782	FATA	3.1.2.14	28.2317	19.5196	21.7546	14.1854	0	0
	K01071	MCH	3.1.2.21	5.43971	7.02571	46.4093	93.1491	0	0

## Sheet: BTEX degradation 
				Genes				Proteins
	KO	KEGG	Enzyme	A	AS	AM	AH	A	AS
Pathway 1	K19065	mobA	1.14.13.23	0	0	0	0	0	0
	K04100	ligA	1.13.11.8	0	2.10781	0.879766	1.19097	0	0
	K04101	ligB	1.13.11.8	7.45311	12.806	10.7985	10.0158	0	0
	K10219	ligC	1.1.1.312	8.02838	11.6943	7.61695	13.9554	0	0
	K10221	ligI	3.1.1.57	0	3.2114	1.09167	3.106	0	0
	K16514	galD	5.3.2.8	1.885	4.03997	1.00333	0.878102	0	0
	K10220	ligJ	4.2.1.83	1.31971	10.1446	3.75911	3.6537	0	0
	K16515	galB	4.2.1.83	5.26436	10.2616	2.32823	7.35839	0	0
	K10218	ligK, galC	4.1.3.17	115.239	113.52	163.357	71.005	113.936	217.607
Pathway 2	K05549	benA-xylX	1.14.12.10	37.5177	13.0825	10.1912	13.5116	0	0
	K05550	benB-xylY	1.14.12.10	62.1092	17.1494	14.6488	23.1	0	0
	K05784	benC-xylZ	-	23.7126	18.577	17.3825	18.1929	0	0
	K05783	benD-xylL	1.3.1.25	37.3177	8.30454	5.53186	8.95724	0	0
	K03381	catA	1.13.11.1	29.2589	53.6549	40.7746	51.9886	0	0
	K01856	catB	5.5.1.1	37.2163	17.4378	10.8977	16.2367	0	0
	K03464	catC	5.3.3.4	25.9988	20.5067	20.1335	21.79	0	0
	K01055	pcaD	3.1.1.24	464.06	529.507	406.726	477.959	2384.52	1221.29
	K14727	pcaL	4.1.1.44;3.1.1.24	3.94356	12.2827	7.39988	13.6258	0	0
	K01031	pcaI	2.8.3.6	43.7701	6.71894	5.01941	6.62982	0	0
	K01032	pcaJ	2.8.3.6	34.37	6.84974	3.31245	8.302	0	0
	K00632	fadA, fadI	2.3.1.16	150.188	169.981	175.135	171.579	3938.33	4123
	K07823	pcaF	2.3.1.174	91.6503	69.6645	55.0609	69.5237	0	0
Pathway 3	K00446	dmpB, xylE	1.13.11.2	42.521	13.9533	10.5924	24.5702	2884.19	5506.14
	K07104	catE	1.13.11.2	159.284	118.59	178.667	150.938	0	0
	K10216	dmpD, xylF	3.7.1.9	61.6002	60.3288	76.9655	55.4202	490.587	1551.89
	K02554	mhpD	4.2.1.80	66.2133	52.8748	30.0919	29.1679	394.994	1238.35
	K18364	bphH, xylJ, tesE	4.2.1.80;4.2.1.132	0	0	0	0	0	0
	K01666	mhpE	4.1.3.39	56.5318	79.7151	41.9571	31.7239	359.552	2311.19
	K18365	bphI, xylK, nahM, tesG	4.1.3.39;4.1.3.43	0.143334	0	0	0	61.9837	365.454
Pathway 4	K04105	hbaA	6.2.1.27;6.2.1.25	2.18489	10.7286	3.3149	7.89236	0	0
	K04110	badA	6.2.1.25	3.69507	39.9681	29.8254	35.8731	0	0
	K04112	bcrC, badD	1.3.7.8	6.33956	36.4928	18.8331	10.9875	0	0
	K04113	bcrB, badE	1.3.7.8	1.00876	3.16477	2.01642	2.06331	0	0
	K04114	bcrA, badF	1.3.7.8	0	0.570635	0	1.95409	0	0
	K04115	bcrD, badG	1.3.7.8	0	0	0	0	0	0
	K19515	bamB	1.3.-.-	0	3.4749	0.315862	0	0	0
	K19516	bamC	1.3.-.-	0.403552	2.01133	1.82428	2.52188	0	0
	K07537	dch	4.2.1.100	0	0.75028	0	0.321158	0	0
	K07538	had	1.1.1.368	0	0	0	0	0	0
	K07539	oah	3.7.1.21	0	0	0.614651	0.312478	0	0
	K08683	HSD17B10	1.1.1.178;1.1.1.35	20.1904	19.7143	18.2931	15.8132	0	0
	K00022	HADH	1.1.1.35	84.0101	37.6823	7.29472	1.17182	320.321	0
	K07516	fadN	1.1.1.35	51.4323	63.1677	64.3782	63.5362	1888.48	316.588
	K01782	fadJ	1.1.1.35;4.2.1.17;5.1.2.3	113.723	71.5835	42.3651	61.7761	284.172	0
	K01825	fadB	1.1.1.35;4.2.1.17;5.3.3.8;5.1.2.3	12.0853	23.1351	19.5177	25.3751	1776.49	1273.22
	K00632	fadA, fadI	2.3.1.16	150.188	169.981	175.135	171.579	3938.33	4123
	K16173	acd	1.3.99.32	22.9428	44.899	46.6052	55.6877	0	0
	K01615	gcdA	7.2.4.5	2.03447	8.58758	2.27512	8.22531	0	0
	K20509	madB, oadB, gcdB, mmdB	7.2.4.1	247.661	150.306	103.367	60.8716	1062.87	740.065
	K23351	gcdC, mmdC	-	147.385	115.21	61.2949	58.8182	359.046	71.9569
	K23352	gcdD, mmdD	-	17.593	39.3101	33.054	36.6063	0	0
	K00252	GCDH, gcdH	1.3.8.6	54.2258	120.696	105.044	113.7	277.711	920.931
	K01692	paaF, echA	4.2.1.17	211.462	98.5904	94.031	112.31	426.399	270.662
	K01715	crt	4.2.1.17	428.809	311.511	370.108	460.593	20684.2	88256.8
	K07511	ECHS1	4.2.1.17	0.167878	1.3875	0.822003	0	0	0
	K13767	fadB	4.2.1.17	69.098	24.8251	63.2384	39.1975	1971.5	1224.55
	K10527	MFP2	4.2.1.17;1.1.1.211;1.1.1.35	0	3.52044	2.98875	2.17728	80.9142	562.906
	K15016	K15016	4.2.1.17;1.1.1.35	8.92191	59.1999	45.6307	46.9494	0	0
	K00074	paaH, hbd, fadB, mmgB	1.1.1.157	579.637	406.111	419.913	506.722	21014.6	62199.6
	K00626	ACAT, atoB	2.3.1.9	700.461	683.916	636.527	716.106	123400	542398

## Sheet: Substrate capture and conversio
	Genes				Proteins
	A	AS	AM	AH	A	AS
acetate transporter	177.094	184.578	165.268	221.212	0	0
Flagellar assembly	3697.49	3655.16	4268.01	4346.1	39164.8	74166.8
Flagellar assembly regulator	667.72	1080.89	954.285	1012.45	566.937	570.824
Ethanol-Acetaldehyde	967.592	1656.51	1310.81	1849.01	21482.1	70023.5
Acetaldehyde-Acetic acid	497.025	465.678	531.586	534.535	11502.6	6450.09
Acetaldehyde-Acetyl CoA	159.475	226.083	201.082	462.448	16244.1	53420.5
Acetic acid-Acetyl CoA	720.227	995.083	976.306	875.648	26870.6	18627.9
Wood-Ljungdahl pathway	1101.39	1594.29	1344.33	1164.85	12183.6	23092.6
Other carbon sequestration pathways	1625.93	1927.3	1895.23	1377.55	78829.3	115916

## Sheet: Acetyl-CoA distribution
	Genes				Proteins
	A	AS	AM	AH	A	AS
TCA cycle	5135.19	4856.53	4491.83	4287.87	320390	245073
Glyoxylate cycle	1433.53	1591.52	1395.47	1412.21	238800	240305
Fructose-6P synthesis	3209.12	3696.7	3540.04	3193.82	135403	113817
UDP-N-acetyl-D-glucosamine synthesis	590.793	1134.63	1027.17	1023.19	5568.48	4990.39
Peptidoglycan biosynthesis	6651.78	6872.13	6770.1	6565.26	6222.6	1706.42
Teichoic acid biosynthesis	1854.57	1853.75	2294.48	1708.62	92.6707	0
Lipopolysaccharide biosynthesis	1058.75	506.273	288.347	386.535	2742.17	1511.39

## Sheet: CE regulation
			Genes				Proteins
KO	KEGG	Enzyme	A	AS	AM	AH	A	AS
K03040	rpoA	2.7.7.6	312.468	292.614	327.883	300.052	17484.1	10182.6
K03043	rpoB	2.7.7.6	251.189	600.837	540.873	569.649	6649.01	3896
K03046	rpoC	2.7.7.6	360.935	693.428	586.911	672.977	6066.48	3290.15
K03048	rpoE	-	102.781	59.8186	93.0992	104.915	0	0
K03060	rpoZ	2.7.7.6	169.649	186.751	203.925	160.081	350.322	0
K03086	rpoD	-	274.169	659.117	577.672	568.364	566.937	570.824
K22105	fabR	-	17.9102	20.4157	7.18574	8.61546	0	0
K03577	acrR, smeT	-	107.566	54.8916	35.8184	33.0425	0	0
K13770	ysiA, fadR	-	466.355	216.355	349.172	260.984	0	0
K01926	rex	-	186.431	189.629	197.858	203.315	0	0
K00324	pntA	7.1.1.1	248.17	180.428	115.837	168.395	743.959	78.5506
K00325	pntB	7.1.1.1	259.169	147.621	106.643	140.078	591.576	406.225
